# Supplementary material for: Formulas and algorithms for the length of a Farey sequence
Source: Sci Rep. 2021 Nov 15;11:22218. doi: 10.1038/s41598-021-99545-w (PMC8593030; doi:10.1038/s41598-021-99545-w)
Supplement: Supplementary file 2 — Supplementary Source Code. [file 41598_2021_99545_MOESM2_ESM.zip]

Archive with 196 entries (192 files):
- code_distrib/
- __MACOSX/._code_distrib
- code_distrib/primegen/
- __MACOSX/code_distrib/._primegen
- code_distrib/c_lib.py
- __MACOSX/code_distrib/._c_lib.py
- code_distrib/.DS_Store
- __MACOSX/code_distrib/._.DS_Store
- code_distrib/Python/
- __MACOSX/code_distrib/._Python
- code_distrib/Makefile
- __MACOSX/code_distrib/._Makefile
- code_distrib/run_results_unified.py
- __MACOSX/code_distrib/._run_results_unified.py
- code_distrib/README.TXT
- __MACOSX/code_distrib/._README.TXT
- code_distrib/LICENSE.TXT
- __MACOSX/code_distrib/._LICENSE.TXT
- code_distrib/C/
- __MACOSX/code_distrib/._C
- code_distrib/primegen/primegaps.c
- __MACOSX/code_distrib/primegen/._primegaps.c
- code_distrib/primegen/byte_copy.c
- __MACOSX/code_distrib/primegen/._byte_copy.c
- code_distrib/primegen/find-systype
- __MACOSX/code_distrib/primegen/._find-systype
- code_distrib/primegen/primegen_impl.h
- __MACOSX/code_distrib/primegen/._primegen_impl.h
- code_distrib/primegen/trycpp.c
- __MACOSX/code_distrib/primegen/._trycpp.c
- code_distrib/primegen/open_trunc.c
- __MACOSX/code_distrib/primegen/._open_trunc.c
- code_distrib/primegen/tryulong32.c
- __MACOSX/code_distrib/primegen/._tryulong32.c
- code_distrib/primegen/uint64.h1
- __MACOSX/code_distrib/primegen/._uint64.h1
- code_distrib/primegen/make-load
- __MACOSX/code_distrib/primegen/._make-load
- code_distrib/primegen/substdio.c
- __MACOSX/code_distrib/primegen/._substdio.c
- code_distrib/primegen/substdio_copy.c
- __MACOSX/code_distrib/primegen/._substdio_copy.c
- code_distrib/primegen/str_len.c
- __MACOSX/code_distrib/primegen/._str_len.c
- code_distrib/primegen/int64.h
- __MACOSX/code_distrib/primegen/._int64.h
- code_distrib/primegen/auto-str.c
- __MACOSX/code_distrib/primegen/._auto-str.c
- code_distrib/primegen/hier.c
- __MACOSX/code_distrib/primegen/._hier.c
- code_distrib/primegen/uint32.h
- __MACOSX/code_distrib/primegen/._uint32.h
- code_distrib/primegen/conf-ld
- __MACOSX/code_distrib/primegen/._conf-ld
- code_distrib/primegen/Makefile
- __MACOSX/code_distrib/primegen/._Makefile
- code_distrib/primegen/primegen_skip.c
- __MACOSX/code_distrib/primegen/._primegen_skip.c
- code_distrib/primegen/strerr_die.c
- __MACOSX/code_distrib/primegen/._strerr_die.c
- code_distrib/primegen/make-load.sh
- __MACOSX/code_distrib/primegen/._make-load.sh
- code_distrib/primegen/make-makelib.sh
- __MACOSX/code_distrib/primegen/._make-makelib.sh
- code_distrib/primegen/substdi.c
- __MACOSX/code_distrib/primegen/._substdi.c
- code_distrib/primegen/instcheck.c
- __MACOSX/code_distrib/primegen/._instcheck.c
- code_distrib/primegen/uint32.h2
- __MACOSX/code_distrib/primegen/._uint32.h2
- code_distrib/primegen/makelib
- __MACOSX/code_distrib/primegen/._makelib
- code_distrib/primegen/error_str.c
- __MACOSX/code_distrib/primegen/._error_str.c
- code_distrib/primegen/primegen.c
- __MACOSX/code_distrib/primegen/._primegen.c
- code_distrib/primegen/subfderr.c
- __MACOSX/code_distrib/primegen/._subfderr.c
- code_distrib/primegen/fs64.c
- __MACOSX/code_distrib/primegen/._fs64.c
- code_distrib/primegen/make-makelib
- __MACOSX/code_distrib/primegen/._make-makelib
- code_distrib/primegen/int64.h2
- __MACOSX/code_distrib/primegen/._int64.h2
- code_distrib/primegen/README
- __MACOSX/code_distrib/primegen/._README
- code_distrib/primegen/auto-ccld.sh
- __MACOSX/code_distrib/primegen/._auto-ccld.sh
- code_distrib/primegen/primegen.h.sed
- __MACOSX/code_distrib/primegen/._primegen.h.sed
- code_distrib/primegen/primegen_init.c
- __MACOSX/code_distrib/primegen/._primegen_init.c
- code_distrib/primegen/make-compile
- __MACOSX/code_distrib/primegen/._make-compile
- code_distrib/primegen/tryulong64.c
- __MACOSX/code_distrib/primegen/._tryulong64.c
- code_distrib/primegen/primegen_next.c
- __MACOSX/code_distrib/primegen/._primegen_next.c
- code_distrib/primegen/load
- __MACOSX/code_distrib/primegen/._load
- code_distrib/primegen/compile
- __MACOSX/code_distrib/primegen/._compile
- code_distrib/primegen/error.c
- __MACOSX/code_distrib/primegen/._error.c
- code_distrib/primegen/install.c
- __MACOSX/code_distrib/primegen/._install.c
- code_distrib/primegen/open_read.c
- __MACOSX/code_distrib/primegen/._open_read.c
- code_distrib/primegen/eratspeed.c
- __MACOSX/code_distrib/primegen/._eratspeed.c
- code_distrib/primegen/uint64.h2
- __MACOSX/code_distrib/primegen/._uint64.h2
- code_distrib/primegen/trygethr.c
- __MACOSX/code_distrib/primegen/._trygethr.c
- code_distrib/primegen/substdo.c
- __MACOSX/code_distrib/primegen/._substdo.c
- code_distrib/primegen/warn-auto.sh
- __MACOSX/code_distrib/primegen/._warn-auto.sh
- code_distrib/primegen/make-compile.sh
- __MACOSX/code_distrib/primegen/._make-compile.sh
- code_distrib/primegen/conf-cc
- __MACOSX/code_distrib/primegen/._conf-cc
- code_distrib/primegen/primes.c
- __MACOSX/code_distrib/primegen/._primes.c
- code_distrib/primegen/byte_cr.c
- __MACOSX/code_distrib/primegen/._byte_cr.c
- code_distrib/primegen/conf-words
- __MACOSX/code_distrib/primegen/._conf-words
- code_distrib/primegen/uint32.h1
- __MACOSX/code_distrib/primegen/._uint32.h1
- code_distrib/primegen/systype
- __MACOSX/code_distrib/primegen/._systype
- code_distrib/primegen/find-systype.sh
- __MACOSX/code_distrib/primegen/._find-systype.sh
- code_distrib/primegen/primespeed.c
- __MACOSX/code_distrib/primegen/._primespeed.c
- code_distrib/primegen/tryrdtsc.c
- __MACOSX/code_distrib/primegen/._tryrdtsc.c
- code_distrib/primegen/trylong64.c
- __MACOSX/code_distrib/primegen/._trylong64.c
- code_distrib/primegen/fs64.h
- __MACOSX/code_distrib/primegen/._fs64.h
- code_distrib/primegen/uint64.h
- __MACOSX/code_distrib/primegen/._uint64.h
- code_distrib/primegen/primegen.h
- __MACOSX/code_distrib/primegen/._primegen.h
- code_distrib/primegen/int64.h1
- __MACOSX/code_distrib/primegen/._int64.h1
- code_distrib/primegen/strerr_sys.c
- __MACOSX/code_distrib/primegen/._strerr_sys.c
- code_distrib/Python/FareyLengthA.py
- __MACOSX/code_distrib/Python/._FareyLengthA.py
- code_distrib/Python/FareyLengthCR.py
- __MACOSX/code_distrib/Python/._FareyLengthCR.py
- code_distrib/Python/FareyLengthE.py
- __MACOSX/code_distrib/Python/._FareyLengthE.py
- code_distrib/Python/.DS_Store
- __MACOSX/code_distrib/Python/._.DS_Store
- code_distrib/Python/FareyLengthD.py
- __MACOSX/code_distrib/Python/._FareyLengthD.py
- code_distrib/Python/FareyLengthD2.py
- __MACOSX/code_distrib/Python/._FareyLengthD2.py
- code_distrib/Python/shared_code.py
- __MACOSX/code_distrib/Python/._shared_code.py
- code_distrib/Python/FareyLengthL.py
- __MACOSX/code_distrib/Python/._FareyLengthL.py
- code_distrib/Python/FareyLengthC.py
- __MACOSX/code_distrib/Python/._FareyLengthC.py
- code_distrib/Python/FareyLengthB.py
- __MACOSX/code_distrib/Python/._FareyLengthB.py
- code_distrib/Python/FareyLengthLR.py
- __MACOSX/code_distrib/Python/._FareyLengthLR.py
- code_distrib/C/shared_code.c
- __MACOSX/code_distrib/C/._shared_code.c
- code_distrib/C/farey_length_e.c
- __MACOSX/code_distrib/C/._farey_length_e.c
- code_distrib/C/farey_length_a.c
- __MACOSX/code_distrib/C/._farey_length_a.c
- code_distrib/C/farey_length_l.c
- __MACOSX/code_distrib/C/._farey_length_l.c
- code_distrib/C/farey_length_b.c
- __MACOSX/code_distrib/C/._farey_length_b.c
- code_distrib/C/farey_uint128_t.h
- __MACOSX/code_distrib/C/._farey_uint128_t.h
- code_distrib/C/farey_length_c.c
- __MACOSX/code_distrib/C/._farey_length_c.c
- code_distrib/C/shared_code.h
- __MACOSX/code_distrib/C/._shared_code.h
- code_distrib/C/farey_length_cr.c
- __MACOSX/code_distrib/C/._farey_length_cr.c
- code_distrib/C/farey_length_d.c
- __MACOSX/code_distrib/C/._farey_length_d.c
- code_distrib/C/farey_length_lr.c
- __MACOSX/code_distrib/C/._farey_length_lr.c
- code_distrib/C/farey_length_d2.c
- __MACOSX/code_distrib/C/._farey_length_d2.c
