# Supplementary material for: Formulas and algorithms for the length of a Farey sequence
Source: Sci Rep. 2021 Nov 15;11:22218. doi: 10.1038/s41598-021-99545-w (PMC8593030; doi:10.1038/s41598-021-99545-w)
Supplement: Supplementary file 2 — Supplementary Source Code. [file 41598_2021_99545_MOESM2_ESM.zip › code_distrib/c_lib.py]

from ctypes import CDLL, Structure, c_double, c_uint64

# From https://stackoverflow.com/a/61148653
class c_uint128(Structure):
    """ Unsigned 128-bit integer for running native code via ctypes. """
    _fields_ = [
        ('int128', c_uint64 * 2)
    ]

    def __init__(self, number = 0):
        self.int128[0] = number & 0xffffffffffffffff           #lower 64 bits
        self.int128[1] = (number >> 64) & 0xffffffffffffffff   #upper 64 bits

    def __str__(self):
        return str((self.int128[1] << 64) | self.int128[0])

    def value(self):
        return (self.int128[1] << 64) | self.int128[0]

LIB_FILENAME='./c_lib_native.so'
LIB = CDLL(LIB_FILENAME)

def wrap_native(native_fn):
    """ Wrap a native farey_length_xx function. """
    return lambda n : native_fn(c_uint128(n)).value()

for fn_suffix in ['a', 'b', 'c', 'cr', 'd', 'd2', 'e', 'l', 'lr']:
    fn_name = ''.join(['farey_length_', fn_suffix])
    c_lib_fn_obj = getattr(LIB, fn_name)
    c_lib_fn_obj.restype = c_uint128
    c_lib_fn_obj.argtypes = [c_uint128]

    globals()[fn_name] = wrap_native(c_lib_fn_obj)


LIB.get_farey_malloc_and_free_seconds.restype=c_double
LIB.get_farey_malloc_and_free_seconds.argtypes = []


get_farey_malloc_and_free_seconds = LIB.get_farey_malloc_and_free_seconds
