# Supplementary material for: Formulas and algorithms for the length of a Farey sequence
Source: Sci Rep. 2021 Nov 15;11:22218. doi: 10.1038/s41598-021-99545-w (PMC8593030; doi:10.1038/s41598-021-99545-w)
Supplement: Supplementary file 2 — Supplementary Source Code. [file 41598_2021_99545_MOESM2_ESM.zip › code_distrib/Makefile]

all: c_lib_native.so primegen/primes

C_LIB_SOURCES = C/shared_code.c \
	C/farey_length_a.c \
	C/farey_length_b.c \
	C/farey_length_c.c \
	C/farey_length_cr.c \
	C/farey_length_d.c \
	C/farey_length_d2.c \
	C/farey_length_e.c \
	C/farey_length_l.c \
	C/farey_length_lr.c

CFLAGS += -fPIC -std=c99

c_lib_native.so: $(C_LIB_SOURCES)
	$(MAKE) -C primegen primegen.a
	$(CC) $(CFLAGS) -I. -shared -o $@ $(C_LIB_SOURCES) primegen/primegen.a

primegen/primes:
	$(MAKE) -C primegen primes

clean:
	rm -f c_lib_native.so
	rm primegen/primegen.a primegen/*.o
