# Supplementary material for: Formulas and algorithms for the length of a Farey sequence
Source: Sci Rep. 2021 Nov 15;11:22218. doi: 10.1038/s41598-021-99545-w (PMC8593030; doi:10.1038/s41598-021-99545-w)
Supplement: Supplementary file 2 — Supplementary Source Code. [file 41598_2021_99545_MOESM2_ESM.zip › code_distrib/run_results_unified.py]

"""
This script ran the benchmarks and generated the files in the 'txt_in' directory.
"""
import argparse as a
from ctypes import CDLL, c_double
import gc
import importlib
import multiprocessing as mp
import random
import signal
import subprocess
import os
import tempfile
import time
import sys

import c_lib
sys.path.append('Python')

ALG_CODES = ['A', 'B', 'C', 'D', 'D2', 'E', 'CR', 'L', 'LR']
ALG_DICT = dict()

def populate_alg_dict():
    for alg_letter in ALG_CODES:
        c_alg_letter = alg_letter.lower()
        c_func_name = ''.join(['farey_length_', c_alg_letter])
        ALG_DICT[c_alg_letter] = getattr(c_lib, c_func_name)

        py_alg_letter = alg_letter.upper()
        py_func_name = ''.join(['FareyLength', py_alg_letter])
        ALG_DICT[py_alg_letter] = getattr(importlib.import_module(py_func_name),
                                          py_func_name)
populate_alg_dict()


def proc_status_mem_entry_kb(pid, entry='vmpeak'):
    """
    Gets the peak virtual memory usage of a process in kb.

    For now, this runs only on Linux.
    """
    if entry not in ['vmpeak', 'vmsize', 'vmrss', 'vmhwm']:
        raise ValueError("entry should be vmpeak or vmsize")
    with open(f'/proc/{pid:d}/status') as status_file:
        prefix = f'{entry}:'
        suffix = 'kb'
        for line in status_file:
            line = line.strip().lower()
            if line.startswith(prefix) and line.endswith(suffix):
                return int(line[len(prefix):-len(suffix)])
    return None


VMSTAT_KEYS=['pswpin', 'pswpout']
def proc_vmstat_values(keys=VMSTAT_KEYS):
    """
    Gets values /proc/vmstat for the listed keys as a dictionary.
    """
    keys = set(keys)
    res = dict()
    with open('/proc/vmstat') as vmstat_file:
        for line in vmstat_file:
            key, value = line.strip().split()
            if key in keys:
                res[key] = value
    return res


def start_perf(pid):
    """ Returns (perf_popen_obj, perf_stdout) . """
    perf_stdout = tempfile.NamedTemporaryFile(delete=False)
    events = ['instructions']
    perf_cmd = ['perf', 'stat', '-e', ','.join(events), '-p', str(pid)]
    perf_popen_obj = subprocess.Popen(perf_cmd, stdout=perf_stdout, stderr=subprocess.STDOUT)
    return (perf_popen_obj, perf_stdout)


def end_perf_and_get_output(perf_popen_obj, perf_stdout):
    while True:
        perf_popen_obj.send_signal(signal.SIGINT)
        perf_popen_obj.wait(0.1)
        if perf_popen_obj.poll() is not None:
            break
    perf_stdout_name = perf_stdout.name
    perf_stdout.close()
    with open(perf_stdout_name) as perf_stdout:
        perf_output = perf_stdout.read()
    os.unlink(perf_stdout_name)
    return perf_output


def the_target(q, n, alg_code):
    """
    Runs the code and measures its time and memory usage. Typically this is
    done in another process.

    The result is a tuple (res, mem_usage_kb)
    """
    time.process_time()
    pid = os.getpid()
    (perf_popen_obj, perf_stdout) = start_perf(pid)
    gc.collect()
    vmstat_before_dict = proc_vmstat_values()
    for vmstat_key in VMSTAT_KEYS:
        print(f"VMSTAT[before] {vmstat_key} = {vmstat_before_dict[vmstat_key]}")
    vmpeak_before = proc_status_mem_entry_kb(pid, 'vmpeak')
    print(f"SELF: vmpeak_before = {vmpeak_before} kb")
    vmsize_before = proc_status_mem_entry_kb(pid, 'vmsize')
    print(f"SELF: vmsize_before = {vmsize_before} kb")
    vmrss_before = proc_status_mem_entry_kb(pid, 'vmrss')
    print(f"SELF: vmrss_before = {vmrss_before} kb")
    vmhwm_before = proc_status_mem_entry_kb(pid, 'vmhwm')
    print(f"SELF: vmhwm_before = {vmhwm_before} kb")
    gc.disable()
    start = time.process_time()
    res = ALG_DICT[alg_code](n)
    total_elapsed = time.process_time() - start
    print(f"TOTAL processing time: {total_elapsed} seconds.")
    gc.enable()
    alloc_elapsed = c_lib.get_farey_malloc_and_free_seconds()
    print(f"[C] memory allocation and deallocation time: {alloc_elapsed} seconds.")
    vmpeak_after = proc_status_mem_entry_kb(pid)
    print(f"SELF: vmpeak_after = {vmpeak_after} kb")
    vmrss_after = proc_status_mem_entry_kb(pid, 'vmrss')
    print(f"SELF: vmrss_after = {vmrss_after} kb")
    vmhwm_after = proc_status_mem_entry_kb(pid, 'vmhwm')
    print(f"SELF: vmhwm_after = {vmhwm_after} kb")
    vmstat_after_dict = proc_vmstat_values()
    for vmstat_key in VMSTAT_KEYS:
        print(f"VMSTAT[after] {vmstat_key} = {vmstat_after_dict[vmstat_key]}")
    print()
    print(f"VMSTAT[before] is equal to VMSTAT[after]?")
    print("Yes (a.k.a. no pages were swapped in or out)"
          if vmstat_before_dict == vmstat_after_dict else "No (something was swapped in or out)")
    print()
    print("Reporting the difference between high water marks on the resident \
set size as the total memory usage (this is guaranteed to be true only if there was no swapping).")
    q.put((res, vmhwm_after - vmhwm_before))
    print(f"Collecting perf output:")
    print(end_perf_and_get_output(perf_popen_obj, perf_stdout))


if __name__ == '__main__':
    parser = a.ArgumentParser()
    _ = [_.lower() for _ in ALG_CODES] + [_.upper() for _ in ALG_CODES]
    parser.add_argument('alg_code', choices=_)
    parser.add_argument('n_start', type=int)
    parser.add_argument('n_stop', type=int)
    parser.add_argument('-g', '--granularity', type=int, default=1)
    parser.add_argument('-s', '--seed', default='seed')
    mp.set_start_method('spawn')

    ARGS = parser.parse_args()

    random.seed(ARGS.seed)

    p_range = list(range(ARGS.granularity*ARGS.n_start, ARGS.granularity*ARGS.n_stop+1))
    random.shuffle(p_range)
    for p in p_range:
        p = p/ARGS.granularity
        n = int(round(10**p))
        tag = f"n = 10^{p}"
        print(f"[START] {tag}")
        q = mp.Queue()
        p = mp.Process(target=the_target, args=(q, n, ARGS.alg_code))
        p.start()
        p.join()
        (res, mem_kb) = q.get()
        print(f"memory usage: {mem_kb} kb.")
        print(f"FAREY_LENGTH_{ARGS.alg_code}({n}) = {res}")
        print(f"[DONE]  {tag}")
