# Supplementary material for: Formulas and algorithms for the length of a Farey sequence
Source: Sci Rep. 2021 Nov 15;11:22218. doi: 10.1038/s41598-021-99545-w (PMC8593030; doi:10.1038/s41598-021-99545-w)
Supplement: Supplementary file 2 — Supplementary Source Code. [file 41598_2021_99545_MOESM2_ESM.zip › code_distrib/README.TXT]

The code for the Python implementations of all algorithms described in the paper
is in the 'Python' sub-directory. The code for the C implementation is in the
'C' sub-directory. The source code for the primegen package is in the 'primegen'
sub-directory. Primegen is in the public domain, see
https://cr.yp.to/distributors.html.

The Python script that was used to run all experiments described in the paper
and collect the results is in 'run_results_unified.py'. It runs only with
Python 3 on GNU/Linux systems. We used Red Hat Enterprise Linux (RHEL) version
6.10, although the code likely runs on other modern Linux distributions. The
script collects run time, memory usage, and instructions information for each
benchmark run. This data was used to build the plots in Figures 8a-8d, S4a, S4b,
and the tables in Figures 8e, 8f, and S4c.

To reproduce the table in Figure 8f, the script can be invoked as follows:

$ python3 run_results_unified.py e 10 18

This experiment requires a computer with 60 gigabytes or more of free RAM. It
will need several days to complete.

The letter 'e' in this example command line corresponds to the C implementation
of algorithm E described in our paper (lowercase letters are used for the C
implementation, capital letters are for the Python implementation). The last two
numbers tell the script to run the experiments for the powers of 10 between
10^10 and 10^18 including 10^18. For n < 10^10 the script runs for only a few
seconds.
