# Supplementary material for: Formulas and algorithms for the length of a Farey sequence
Source: Sci Rep. 2021 Nov 15;11:22218. doi: 10.1038/s41598-021-99545-w (PMC8593030; doi:10.1038/s41598-021-99545-w)
Supplement: Supplementary file 2 — Supplementary Source Code. [file 41598_2021_99545_MOESM2_ESM.zip › code_distrib/primegen/open_trunc.c]

#include <sys/types.h>
#include <fcntl.h>
#include "open.h"

int open_trunc(fn) char *fn;
{ return open(fn,O_WRONLY | O_NDELAY | O_TRUNC | O_CREAT,0644); }
