# Supplementary material for: Formulas and algorithms for the length of a Farey sequence
Source: Sci Rep. 2021 Nov 15;11:22218. doi: 10.1038/s41598-021-99545-w (PMC8593030; doi:10.1038/s41598-021-99545-w)
Supplement: Supplementary file 2 — Supplementary Source Code. [file 41598_2021_99545_MOESM2_ESM.zip › code_distrib/primegen/tryulong32.c]

void main()
{
  unsigned long u;
  u = 1;
  u += u; u += u; u += u; u += u; u += u; u += u; u += u; u += u;
  u += u; u += u; u += u; u += u; u += u; u += u; u += u; u += u;
  u += u; u += u; u += u; u += u; u += u; u += u; u += u; u += u;
  u += u; u += u; u += u; u += u; u += u; u += u; u += u; u += u;
  if (!u) _exit(0);
  _exit(1);
}
