# Supplementary material for: Formulas and algorithms for the length of a Farey sequence
Source: Sci Rep. 2021 Nov 15;11:22218. doi: 10.1038/s41598-021-99545-w (PMC8593030; doi:10.1038/s41598-021-99545-w)
Supplement: Supplementary file 2 — Supplementary Source Code. [file 41598_2021_99545_MOESM2_ESM.zip › code_distrib/primegen/substdio.c]

#include "substdio.h"

void substdio_fdbuf(s,op,fd,buf,len)
register substdio *s;
register int (*op)();
register int fd;
register char *buf;
register int len;
{
  s->x = buf;
  s->fd = fd;
  s->op = op;
  s->p = 0;
  s->n = len;
}
