# Supplementary material for: Formulas and algorithms for the length of a Farey sequence
Source: Sci Rep. 2021 Nov 15;11:22218. doi: 10.1038/s41598-021-99545-w (PMC8593030; doi:10.1038/s41598-021-99545-w)
Supplement: Supplementary file 2 — Supplementary Source Code. [file 41598_2021_99545_MOESM2_ESM.zip › code_distrib/primegen/substdio_copy.c]

#include "substdio.h"

int substdio_copy(ssout,ssin)
register substdio *ssout;
register substdio *ssin;
{
  register int n;
  register char *x;

  for (;;) {
    n = substdio_feed(ssin);
    if (n < 0) return -2;
    if (!n) return 0;
    x = substdio_PEEK(ssin);
    if (substdio_put(ssout,x,n) == -1) return -3;
    substdio_SEEK(ssin,n);
  }
}
