# Supplementary material for: Formulas and algorithms for the length of a Farey sequence
Source: Sci Rep. 2021 Nov 15;11:22218. doi: 10.1038/s41598-021-99545-w (PMC8593030; doi:10.1038/s41598-021-99545-w)
Supplement: Supplementary file 2 — Supplementary Source Code. [file 41598_2021_99545_MOESM2_ESM.zip › code_distrib/primegen/str_len.c]

#include "str.h"

unsigned int str_len(s)
register char *s;
{
  register char *t;

  t = s;
  for (;;) {
    if (!*t) return t - s; ++t;
    if (!*t) return t - s; ++t;
    if (!*t) return t - s; ++t;
    if (!*t) return t - s; ++t;
  }
}
