# Supplementary material for: Formulas and algorithms for the length of a Farey sequence
Source: Sci Rep. 2021 Nov 15;11:22218. doi: 10.1038/s41598-021-99545-w (PMC8593030; doi:10.1038/s41598-021-99545-w)
Supplement: Supplementary file 2 — Supplementary Source Code. [file 41598_2021_99545_MOESM2_ESM.zip › code_distrib/primegen/auto-str.c]

#include "substdio.h"
#include "readwrite.h"
#include "exit.h"

char buf1[256];
substdio ss1 = SUBSTDIO_FDBUF(write,1,buf1,sizeof(buf1));

void puts(s)
char *s;
{
  if (substdio_puts(&ss1,s) == -1) _exit(111);
}

void main(argc,argv)
int argc;
char **argv;
{
  char *name;
  char *value;
  unsigned char ch;
  char octal[4];

  name = argv[1];
  if (!name) _exit(100);
  value = argv[2];
  if (!value) _exit(100);

  puts("char ");
  puts(name);
  puts("[] = \"\\\n");

  while (ch = *value++) {
    puts("\\");
    octal[3] = 0;
    octal[2] = '0' + (ch & 7); ch >>= 3;
    octal[1] = '0' + (ch & 7); ch >>= 3;
    octal[0] = '0' + (ch & 7);
    puts(octal);
  }

  puts("\\\n\";\n");
  if (substdio_flush(&ss1) == -1) _exit(111);
  _exit(0);
}
