# Supplementary material for: Formulas and algorithms for the length of a Farey sequence
Source: Sci Rep. 2021 Nov 15;11:22218. doi: 10.1038/s41598-021-99545-w (PMC8593030; doi:10.1038/s41598-021-99545-w)
Supplement: Supplementary file 2 — Supplementary Source Code. [file 41598_2021_99545_MOESM2_ESM.zip › code_distrib/primegen/strerr_die.c]

#include "substdio.h"
#include "subfd.h"
#include "exit.h"
#include "strerr.h"

void strerr_warn(x1,x2,x3,x4,x5,x6,se)
char *x1; char *x2; char *x3; char *x4; char *x5; char *x6;
struct strerr *se;
{
  strerr_sysinit();
 
  if (x1) substdio_puts(subfderr,x1);
  if (x2) substdio_puts(subfderr,x2);
  if (x3) substdio_puts(subfderr,x3);
  if (x4) substdio_puts(subfderr,x4);
  if (x5) substdio_puts(subfderr,x5);
  if (x6) substdio_puts(subfderr,x6);
 
  while(se) {
    if (se->x) substdio_puts(subfderr,se->x);
    if (se->y) substdio_puts(subfderr,se->y);
    if (se->z) substdio_puts(subfderr,se->z);
    se = se->who;
  }
 
  substdio_puts(subfderr,"\n");
  substdio_flush(subfderr);
}

void strerr_die(e,x1,x2,x3,x4,x5,x6,se)
int e;
char *x1; char *x2; char *x3; char *x4; char *x5; char *x6;
struct strerr *se;
{
  strerr_warn(x1,x2,x3,x4,x5,x6,se);
  _exit(e);
}
