# Supplementary material for: Formulas and algorithms for the length of a Farey sequence
Source: Sci Rep. 2021 Nov 15;11:22218. doi: 10.1038/s41598-021-99545-w (PMC8593030; doi:10.1038/s41598-021-99545-w)
Supplement: Supplementary file 2 — Supplementary Source Code. [file 41598_2021_99545_MOESM2_ESM.zip › code_distrib/primegen/substdi.c]

#include "substdio.h"
#include "byte.h"
#include "error.h"

static int oneread(op,fd,buf,len)
register int (*op)();
register int fd;
register char *buf;
register int len;
{
  register int r;

  for (;;) {
    r = op(fd,buf,len);
    if (r == -1) if (errno == error_intr) continue;
    return r;
  }
}

static int getthis(s,buf,len)
register substdio *s;
register char *buf;
register int len;
{
  register int r;
  register int q;
 
  r = s->p;
  q = r - len;
  if (q > 0) { r = len; s->p = q; } else s->p = 0;
  byte_copy(buf,r,s->x + s->n);
  s->n += r;
  return r;
}

int substdio_feed(s)
register substdio *s;
{
  register int r;
  register int q;

  if (s->p) return s->p;
  q = s->n;
  r = oneread(s->op,s->fd,s->x,q);
  if (r <= 0) return r;
  s->p = r;
  q -= r;
  s->n = q;
  if (q > 0) /* damn, gotta shift */ byte_copyr(s->x + q,r,s->x);
  return r;
}

int substdio_bget(s,buf,len)
register substdio *s;
register char *buf;
register int len;
{
  register int r;
 
  if (s->p > 0) return getthis(s,buf,len);
  r = s->n; if (r <= len) return oneread(s->op,s->fd,buf,r);
  r = substdio_feed(s); if (r <= 0) return r;
  return getthis(s,buf,len);
}

int substdio_get(s,buf,len)
register substdio *s;
register char *buf;
register int len;
{
  register int r;
 
  if (s->p > 0) return getthis(s,buf,len);
  if (s->n <= len) return oneread(s->op,s->fd,buf,len);
  r = substdio_feed(s); if (r <= 0) return r;
  return getthis(s,buf,len);
}

char *substdio_peek(s)
register substdio *s;
{
  return s->x + s->n;
}

void substdio_seek(s,len)
register substdio *s;
register int len;
{
  s->n += len;
  s->p -= len;
}
