# Supplementary material for: Formulas and algorithms for the length of a Farey sequence
Source: Sci Rep. 2021 Nov 15;11:22218. doi: 10.1038/s41598-021-99545-w (PMC8593030; doi:10.1038/s41598-021-99545-w)
Supplement: Supplementary file 2 — Supplementary Source Code. [file 41598_2021_99545_MOESM2_ESM.zip › code_distrib/primegen/instcheck.c]

#include <sys/types.h>
#include <sys/stat.h>
#include "strerr.h"
#include "error.h"
#include "readwrite.h"
#include "exit.h"

extern void hier();

#define FATAL "instcheck: fatal: "
#define WARNING "instcheck: warning: "

void perm(prefix1,prefix2,prefix3,file,type,uid,gid,mode)
char *prefix1;
char *prefix2;
char *prefix3;
char *file;
int type;
int uid;
int gid;
int mode;
{
  struct stat st;

  if (stat(file,&st) == -1) {
    if (errno == error_noent)
      strerr_warn6(WARNING,prefix1,prefix2,prefix3,file," does not exist",0);
    else
      strerr_warn4(WARNING,"unable to stat .../",file,": ",&strerr_sys);
    return;
  }

  if ((uid != -1) && (st.st_uid != uid))
    strerr_warn6(WARNING,prefix1,prefix2,prefix3,file," has wrong owner",0);
  if ((gid != -1) && (st.st_gid != gid))
    strerr_warn6(WARNING,prefix1,prefix2,prefix3,file," has wrong group",0);
  if ((st.st_mode & 07777) != mode)
    strerr_warn6(WARNING,prefix1,prefix2,prefix3,file," has wrong permissions",0);
  if ((st.st_mode & S_IFMT) != type)
    strerr_warn6(WARNING,prefix1,prefix2,prefix3,file," has wrong type",0);
}

void h(home,uid,gid,mode)
char *home;
int uid;
int gid;
int mode;
{
  perm("","","",home,S_IFDIR,uid,gid,mode);
}

void d(home,subdir,uid,gid,mode)
char *home;
char *subdir;
int uid;
int gid;
int mode;
{
  if (chdir(home) == -1)
    strerr_die4sys(111,FATAL,"unable to switch to ",home,": ");
  perm("",home,"/",subdir,S_IFDIR,uid,gid,mode);
}

void p(home,fifo,uid,gid,mode)
char *home;
char *fifo;
int uid;
int gid;
int mode;
{
  if (chdir(home) == -1)
    strerr_die4sys(111,FATAL,"unable to switch to ",home,": ");
  perm("",home,"/",fifo,S_IFIFO,uid,gid,mode);
}

void c(home,subdir,file,uid,gid,mode)
char *home;
char *subdir;
char *file;
int uid;
int gid;
int mode;
{
  if (chdir(home) == -1)
    strerr_die4sys(111,FATAL,"unable to switch to ",home,": ");
  if (chdir(subdir) == -1)
    strerr_die6sys(111,FATAL,"unable to switch to ",home,"/",subdir,": ");
  perm(".../",subdir,"/",file,S_IFREG,uid,gid,mode);
}

void z(home,file,len,uid,gid,mode)
char *home;
char *file;
int len;
int uid;
int gid;
int mode;
{
  if (chdir(home) == -1)
    strerr_die4sys(111,FATAL,"unable to switch to ",home,": ");
  perm("",home,"/",file,S_IFREG,uid,gid,mode);
}

void main()
{
  hier();
  _exit(0);
}
