# Supplementary material for: Formulas and algorithms for the length of a Farey sequence
Source: Sci Rep. 2021 Nov 15;11:22218. doi: 10.1038/s41598-021-99545-w (PMC8593030; doi:10.1038/s41598-021-99545-w)
Supplement: Supplementary file 2 — Supplementary Source Code. [file 41598_2021_99545_MOESM2_ESM.zip › code_distrib/primegen/subfderr.c]

#include "readwrite.h"
#include "substdio.h"
#include "subfd.h"

char subfd_errbuf[256];
static substdio it = SUBSTDIO_FDBUF(write,2,subfd_errbuf,256);
substdio *subfderr = &it;
