# Supplementary material for: Formulas and algorithms for the length of a Farey sequence
Source: Sci Rep. 2021 Nov 15;11:22218. doi: 10.1038/s41598-021-99545-w (PMC8593030; doi:10.1038/s41598-021-99545-w)
Supplement: Supplementary file 2 — Supplementary Source Code. [file 41598_2021_99545_MOESM2_ESM.zip › code_distrib/primegen/make-makelib]

#!/bin/sh
# WARNING: This file was auto-generated. Do not edit!
CC='gcc -fPIC -O1 -fomit-frame-pointer'
LD='gcc'
echo 'main="$1"; shift'
echo 'rm -f "$main"'
echo 'ar cr "$main" ${1+"$@"}'

case "$1" in
sunos-5.*) ;;
unix_sv*) ;;
irix64-*) ;;
irix-*) ;;
dgux-*) ;;
hp-ux-*) ;;
sco*) ;;
*)
  echo 'ranlib "$main"'
  ;;
esac
