# Supplementary material for: Formulas and algorithms for the length of a Farey sequence
Source: Sci Rep. 2021 Nov 15;11:22218. doi: 10.1038/s41598-021-99545-w (PMC8593030; doi:10.1038/s41598-021-99545-w)
Supplement: Supplementary file 2 — Supplementary Source Code. [file 41598_2021_99545_MOESM2_ESM.zip › code_distrib/primegen/README]

primegen 0.97
19990304
Copyright 1999
D. J. Bernstein, djb@pobox.com
http://pobox.com/~djb/primegen.html

primegen is a small, fast library to generate prime numbers in order.
See BLURB for a more detailed advertisement.

INSTALL says how to set up and test primegen.

The rest of this file is a list of systypes where various versions of
primegen have been reported to work.

0.97: bsd.os-2.0.1-:i386-:-:pentium-:-
