# Supplementary material for: Formulas and algorithms for the length of a Farey sequence
Source: Sci Rep. 2021 Nov 15;11:22218. doi: 10.1038/s41598-021-99545-w (PMC8593030; doi:10.1038/s41598-021-99545-w)
Supplement: Supplementary file 2 — Supplementary Source Code. [file 41598_2021_99545_MOESM2_ESM.zip › code_distrib/primegen/primegen_init.c]

#include "primegen.h"
#include "primegen_impl.h"

void primegen_init(primegen *pg)
{
  pg->L = 1;
  pg->base = 60;

  pg->pos = PRIMEGEN_WORDS;

  pg->p[0] = 59;
  pg->p[1] = 53;
  pg->p[2] = 47;
  pg->p[3] = 43;
  pg->p[4] = 41;
  pg->p[5] = 37;
  pg->p[6] = 31;
  pg->p[7] = 29;
  pg->p[8] = 23;
  pg->p[9] = 19;
  pg->p[10] = 17;
  pg->p[11] = 13;
  pg->p[12] = 11;
  pg->p[13] = 7;
  pg->p[14] = 5;
  pg->p[15] = 3;
  pg->p[16] = 2;

  pg->num = 17;
}
