# Supplementary material for: Formulas and algorithms for the length of a Farey sequence
Source: Sci Rep. 2021 Nov 15;11:22218. doi: 10.1038/s41598-021-99545-w (PMC8593030; doi:10.1038/s41598-021-99545-w)
Supplement: Supplementary file 2 — Supplementary Source Code. [file 41598_2021_99545_MOESM2_ESM.zip › code_distrib/primegen/compile]

#!/bin/sh
# WARNING: This file was auto-generated. Do not edit!
exec gcc -fPIC -O1 -fomit-frame-pointer -c ${1+"$@"}
