# Supplementary material for: Formulas and algorithms for the length of a Farey sequence
Source: Sci Rep. 2021 Nov 15;11:22218. doi: 10.1038/s41598-021-99545-w (PMC8593030; doi:10.1038/s41598-021-99545-w)
Supplement: Supplementary file 2 — Supplementary Source Code. [file 41598_2021_99545_MOESM2_ESM.zip › code_distrib/primegen/install.c]

#include "substdio.h"
#include "strerr.h"
#include "error.h"
#include "open.h"
#include "readwrite.h"
#include "exit.h"

extern void hier();

#define FATAL "install: fatal: "

int fdsourcedir = -1;

void h(home,uid,gid,mode)
char *home;
int uid;
int gid;
int mode;
{
  if (mkdir(home,0700) == -1)
    if (errno != error_exist)
      strerr_die4sys(111,FATAL,"unable to mkdir ",home,": ");
  if (chown(home,uid,gid) == -1)
    strerr_die4sys(111,FATAL,"unable to chown ",home,": ");
  if (chmod(home,mode) == -1)
    strerr_die4sys(111,FATAL,"unable to chmod ",home,": ");
}

void d(home,subdir,uid,gid,mode)
char *home;
char *subdir;
int uid;
int gid;
int mode;
{
  if (chdir(home) == -1)
    strerr_die4sys(111,FATAL,"unable to switch to ",home,": ");
  if (mkdir(subdir,0700) == -1)
    if (errno != error_exist)
      strerr_die6sys(111,FATAL,"unable to mkdir ",home,"/",subdir,": ");
  if (chown(subdir,uid,gid) == -1)
    strerr_die6sys(111,FATAL,"unable to chown ",home,"/",subdir,": ");
  if (chmod(subdir,mode) == -1)
    strerr_die6sys(111,FATAL,"unable to chmod ",home,"/",subdir,": ");
}

char inbuf[SUBSTDIO_INSIZE];
char outbuf[SUBSTDIO_OUTSIZE];
substdio ssin;
substdio ssout;

void c(home,subdir,file,uid,gid,mode)
char *home;
char *subdir;
char *file;
int uid;
int gid;
int mode;
{
  int fdin;
  int fdout;

  if (fchdir(fdsourcedir) == -1)
    strerr_die2sys(111,FATAL,"unable to switch back to source directory: ");

  fdin = open_read(file);
  if (fdin == -1)
    strerr_die4sys(111,FATAL,"unable to read ",file,": ");
  substdio_fdbuf(&ssin,read,fdin,inbuf,sizeof inbuf);

  if (chdir(home) == -1)
    strerr_die4sys(111,FATAL,"unable to switch to ",home,": ");
  if (chdir(subdir) == -1)
    strerr_die6sys(111,FATAL,"unable to switch to ",home,"/",subdir,": ");

  fdout = open_trunc(file);
  if (fdout == -1)
    strerr_die6sys(111,FATAL,"unable to write .../",subdir,"/",file,": ");
  substdio_fdbuf(&ssout,write,fdout,outbuf,sizeof outbuf);

  switch(substdio_copy(&ssout,&ssin)) {
    case -2:
      strerr_die4sys(111,FATAL,"unable to read ",file,": ");
    case -3:
      strerr_die6sys(111,FATAL,"unable to write .../",subdir,"/",file,": ");
  }

  close(fdin);
  if (substdio_flush(&ssout) == -1)
    strerr_die6sys(111,FATAL,"unable to write .../",subdir,"/",file,": ");
  if (fsync(fdout) == -1)
    strerr_die6sys(111,FATAL,"unable to write .../",subdir,"/",file,": ");
  if (close(fdout) == -1) /* NFS silliness */
    strerr_die6sys(111,FATAL,"unable to write .../",subdir,"/",file,": ");

  if (chown(file,uid,gid) == -1)
    strerr_die6sys(111,FATAL,"unable to chown .../",subdir,"/",file,": ");
  if (chmod(file,mode) == -1)
    strerr_die6sys(111,FATAL,"unable to chmod .../",subdir,"/",file,": ");
}

void z(home,subdir,file,len,uid,gid,mode)
char *home;
char *subdir;
char *file;
int len;
int uid;
int gid;
int mode;
{
  int fdout;

  if (chdir(home) == -1)
    strerr_die4sys(111,FATAL,"unable to switch to ",home,": ");
  if (chdir(subdir) == -1)
    strerr_die6sys(111,FATAL,"unable to switch to ",home,"/",subdir,": ");

  fdout = open_trunc(file);
  if (fdout == -1)
    strerr_die6sys(111,FATAL,"unable to write .../",subdir,"/",file,": ");
  substdio_fdbuf(&ssout,write,fdout,outbuf,sizeof outbuf);

  while (len-- > 0)
    if (substdio_put(&ssout,"",1) == -1)
      strerr_die6sys(111,FATAL,"unable to write .../",subdir,"/",file,": ");

  if (substdio_flush(&ssout) == -1)
    strerr_die6sys(111,FATAL,"unable to write .../",subdir,"/",file,": ");
  if (fsync(fdout) == -1)
    strerr_die6sys(111,FATAL,"unable to write .../",subdir,"/",file,": ");
  if (close(fdout) == -1) /* NFS silliness */
    strerr_die6sys(111,FATAL,"unable to write .../",subdir,"/",file,": ");

  if (chown(file,uid,gid) == -1)
    strerr_die6sys(111,FATAL,"unable to chown .../",subdir,"/",file,": ");
  if (chmod(file,mode) == -1)
    strerr_die6sys(111,FATAL,"unable to chmod .../",subdir,"/",file,": ");
}

void main()
{
  fdsourcedir = open_read(".");
  if (fdsourcedir == -1)
    strerr_die2sys(111,FATAL,"unable to open current directory: ");

  umask(077);
  hier();
  _exit(0);
}
