# Supplementary material for: Formulas and algorithms for the length of a Farey sequence
Source: Sci Rep. 2021 Nov 15;11:22218. doi: 10.1038/s41598-021-99545-w (PMC8593030; doi:10.1038/s41598-021-99545-w)
Supplement: Supplementary file 2 — Supplementary Source Code. [file 41598_2021_99545_MOESM2_ESM.zip › code_distrib/primegen/primes.c]

#include <stdlib.h>
#include <stdio.h>
#include "primegen.h"
#include "fs64.h"

uint32 mod10[200] = {
 0,1,2,3,4,5,6,7,8,9 ,0,1,2,3,4,5,6,7,8,9
,0,1,2,3,4,5,6,7,8,9 ,0,1,2,3,4,5,6,7,8,9
,0,1,2,3,4,5,6,7,8,9 ,0,1,2,3,4,5,6,7,8,9
,0,1,2,3,4,5,6,7,8,9 ,0,1,2,3,4,5,6,7,8,9
,0,1,2,3,4,5,6,7,8,9 ,0,1,2,3,4,5,6,7,8,9
,0,1,2,3,4,5,6,7,8,9 ,0,1,2,3,4,5,6,7,8,9
,0,1,2,3,4,5,6,7,8,9 ,0,1,2,3,4,5,6,7,8,9
,0,1,2,3,4,5,6,7,8,9 ,0,1,2,3,4,5,6,7,8,9
,0,1,2,3,4,5,6,7,8,9 ,0,1,2,3,4,5,6,7,8,9
,0,1,2,3,4,5,6,7,8,9 ,0,1,2,3,4,5,6,7,8,9
} ;

uint32 div10[200] = {
 0,0,0,0,0,0,0,0,0,0 ,1,1,1,1,1,1,1,1,1,1
,2,2,2,2,2,2,2,2,2,2 ,3,3,3,3,3,3,3,3,3,3
,4,4,4,4,4,4,4,4,4,4 ,5,5,5,5,5,5,5,5,5,5
,6,6,6,6,6,6,6,6,6,6 ,7,7,7,7,7,7,7,7,7,7
,8,8,8,8,8,8,8,8,8,8 ,9,9,9,9,9,9,9,9,9,9
,10,10,10,10,10,10,10,10,10,10 ,11,11,11,11,11,11,11,11,11,11
,12,12,12,12,12,12,12,12,12,12 ,13,13,13,13,13,13,13,13,13,13
,14,14,14,14,14,14,14,14,14,14 ,15,15,15,15,15,15,15,15,15,15
,16,16,16,16,16,16,16,16,16,16 ,17,17,17,17,17,17,17,17,17,17
,18,18,18,18,18,18,18,18,18,18 ,19,19,19,19,19,19,19,19,19,19
} ;

uint64 low = 2;
uint64 high = 1000000000;

primegen pg;

uint32 digits[40];
int len;

void main(argc,argv)
int argc;
char **argv;
{
  uint64 p;
  uint32 u;
  int i;

  if (argv[1]) {
    scan_uint64(argv[1],&low);
    if (argv[2])
      scan_uint64(argv[2],&high);
  }

  primegen_init(&pg);

  primegen_skipto(&pg,low);

  for (i = 0;i < 40;++i) digits[i] = 0;

  p = primegen_peek(&pg);
  len = 0;
  do {
    digits[len++] = p % 10;
    p /= 10;
  } while (p);

  p = primegen_peek(&pg);

  for (;;) {
    u = primegen_next(&pg) - p;
    p += u;
    if (p > high) break;

    for (i = 0;u;++i) {
      u += digits[i];
      if (u >= 200) {
        digits[i] = u % 10;
        u = u / 10;
      }
      else {
	digits[i] = mod10[u];
	u = div10[u];
      }
    }
    if (i > len) len = i;

    for (i = len - 1;i >= 0;--i)
      putchar('0' + digits[i]);
    putchar('\n');
  }

  exit(0);
}
