# Supplementary material for: Formulas and algorithms for the length of a Farey sequence
Source: Sci Rep. 2021 Nov 15;11:22218. doi: 10.1038/s41598-021-99545-w (PMC8593030; doi:10.1038/s41598-021-99545-w)
Supplement: Supplementary file 2 — Supplementary Source Code. [file 41598_2021_99545_MOESM2_ESM.zip › code_distrib/primegen/byte_cr.c]

#include "byte.h"

void byte_copyr(to,n,from)
register char *to;
register unsigned int n;
register char *from;
{
  to += n;
  from += n;
  for (;;) {
    if (!n) return; *--to = *--from; --n;
    if (!n) return; *--to = *--from; --n;
    if (!n) return; *--to = *--from; --n;
    if (!n) return; *--to = *--from; --n;
  }
}
