# Supplementary material for: Formulas and algorithms for the length of a Farey sequence
Source: Sci Rep. 2021 Nov 15;11:22218. doi: 10.1038/s41598-021-99545-w (PMC8593030; doi:10.1038/s41598-021-99545-w)
Supplement: Supplementary file 2 — Supplementary Source Code. [file 41598_2021_99545_MOESM2_ESM.zip › code_distrib/primegen/conf-words]

2048

This is B/32: the number of 32-bit words of space used in the primegen
inner loop. This should fit into the CPU's level-1 cache.

2048 works well on a Pentium-100.
3600 works well on a Pentium II-350.
4004 works well on an UltraSPARC-I/167.
