# Supplementary material for: Formulas and algorithms for the length of a Farey sequence
Source: Sci Rep. 2021 Nov 15;11:22218. doi: 10.1038/s41598-021-99545-w (PMC8593030; doi:10.1038/s41598-021-99545-w)
Supplement: Supplementary file 2 — Supplementary Source Code. [file 41598_2021_99545_MOESM2_ESM.zip › code_distrib/primegen/systype]

darwin-20.2.0-darwin.kernel.version.20.2.0..wed.dec..2.20.39.59.pst.2020;.root.xnu-7195.60.75~1.release_x86_64-:i386-:-:x86_64-:-
