# Supplementary material for: Formulas and algorithms for the length of a Farey sequence
Source: Sci Rep. 2021 Nov 15;11:22218. doi: 10.1038/s41598-021-99545-w (PMC8593030; doi:10.1038/s41598-021-99545-w)
Supplement: Supplementary file 2 — Supplementary Source Code. [file 41598_2021_99545_MOESM2_ESM.zip › code_distrib/primegen/tryrdtsc.c]

main()
{
  unsigned long x[2];
  unsigned long y[2];

  x[0] = 0;
  x[1] = 0;
  y[0] = 0;
  y[1] = 0;

  asm volatile(".byte 15;.byte 49" : "=a"(x[0]),"=d"(x[1]) );
  asm volatile(".byte 15;.byte 49" : "=a"(y[0]),"=d"(y[1]) );

  if (x[0] != y[0]) _exit(0);
  if (x[1] != y[1]) _exit(0);
  _exit(1);
}
