# Supplementary material for: Formulas and algorithms for the length of a Farey sequence
Source: Sci Rep. 2021 Nov 15;11:22218. doi: 10.1038/s41598-021-99545-w (PMC8593030; doi:10.1038/s41598-021-99545-w)
Supplement: Supplementary file 2 — Supplementary Source Code. [file 41598_2021_99545_MOESM2_ESM.zip › code_distrib/primegen/fs64.h]

#ifndef FS64_H
#define FS64_H

#include "uint64.h"

extern unsigned int scan_uint64(char *,uint64 *);
extern unsigned int fmt_uint64(char *,uint64);

#endif
