# Supplementary material for: Formulas and algorithms for the length of a Farey sequence
Source: Sci Rep. 2021 Nov 15;11:22218. doi: 10.1038/s41598-021-99545-w (PMC8593030; doi:10.1038/s41598-021-99545-w)
Supplement: Supplementary file 2 — Supplementary Source Code. [file 41598_2021_99545_MOESM2_ESM.zip › code_distrib/primegen/strerr_sys.c]

#include "error.h"
#include "strerr.h"

struct strerr strerr_sys;

void strerr_sysinit()
{
  strerr_sys.who = 0;
  strerr_sys.x = error_str(errno);
  strerr_sys.y = "";
  strerr_sys.z = "";
}
