# Supplementary material for: Formulas and algorithms for the length of a Farey sequence
Source: Sci Rep. 2021 Nov 15;11:22218. doi: 10.1038/s41598-021-99545-w (PMC8593030; doi:10.1038/s41598-021-99545-w)
Supplement: Supplementary file 2 — Supplementary Source Code. [file 41598_2021_99545_MOESM2_ESM.zip › code_distrib/Python/FareyLengthCR.py]

"""
Recursive version of FareyLengthC.

This algorithm runs in O(n^(3/4)) time and uses O(sqrt(n)) memory.
"""
from __future__ import print_function
from shared_code import LookupTable, isqrt


def FareyLengthCR(n, F=None):
    r = isqrt(n)
    u = n // (r + 1)

    if F is None:
        F = LookupTable(n, r+1)
        F[1] = 2
    if n in F:
        return F[n]

    s = 0
    for k in range(2, u+1):
        s += FareyLengthCR(n // k, F)
    for k in range(1, r+1):
        s += (n // k - n // (k + 1))*FareyLengthCR(k, F)

    F[n] = ((n + 3) * n) // 2 - s
    return F[n]


if __name__ == '__main__':
    print("n\t|F_n|")
    for n in [10, 100, 1000, 10000]:
        print("%d\t%d" % (n, FareyLengthCR(n)))
