# Supplementary material for: Formulas and algorithms for the length of a Farey sequence
Source: Sci Rep. 2021 Nov 15;11:22218. doi: 10.1038/s41598-021-99545-w (PMC8593030; doi:10.1038/s41598-021-99545-w)
Supplement: Supplementary file 2 — Supplementary Source Code. [file 41598_2021_99545_MOESM2_ESM.zip › code_distrib/Python/FareyLengthE.py]

"""
An algorithm for computing the length of the Farey sequence Fn.

This algorithm runs in O(n^(2/3)) time and uses O(n^(1/2)) memory.
"""
from __future__ import print_function
from shared_code import ComputeTotients, LinearSieve, LookupTable, \
     ProcessSmoothNumbers, ProcessNonSmoothNumbers, UpdateLookupTable, isqrt, icbrt


def FareyLengthE(n):
    r = isqrt(n)
    c = icbrt(n*n)
    u = n // (r + 1)
    v = n // (c + 1)
    w = u - v - 1
    F = LookupTable(n, r + 1)

    (P, Lp) = LinearSieve(r)
    Phi = ComputeTotients(r, Lp)
    s = 1
    for m in range(1, r + 1):
        s += Phi[m]
        F[m] = s

    alpha = r + 1
    beta = n // (v + 1)
    if beta >= alpha:
        B = [0] * (w + 1)

        def visitor(m, phi):
            # The variables B and u are from the outer scope.
            i = u - n // m
            B[i] += phi

        ProcessSmoothNumbers(P, alpha, beta, visitor)   # r-smooth numbers in [alpha, beta]
        ProcessNonSmoothNumbers(Phi, alpha, beta, visitor)  # not r-smooth numbers in [alpha, beta]

        # Accumulate the computed partial sums into F.
        s = F[r]
        for i in range(w + 1):
            s += B[i]
            b = n // (u - i)
            F[b] = s

    for j in range(v, 0, -1):
        UpdateLookupTable(F, n // j)

    return F[n]


if __name__ == '__main__':
    print("n\t|F_n|")
    for n in [10, 100, 1000, 10000, 100000]:
        print("%d\t%d" % (n, FareyLengthE(n)))
    for n in [10**8, 10**9, 10**10]:  # runs much faster with pypy: https://pypy.org/
        print("%d\t%d" % (n, FareyLengthE(n)))
