# Supplementary material for: Formulas and algorithms for the length of a Farey sequence
Source: Sci Rep. 2021 Nov 15;11:22218. doi: 10.1038/s41598-021-99545-w (PMC8593030; doi:10.1038/s41598-021-99545-w)
Supplement: Supplementary file 2 — Supplementary Source Code. [file 41598_2021_99545_MOESM2_ESM.zip › code_distrib/Python/shared_code.py]

""" Sub-routines and abstractions used by multiple algorithms. """
from os.path import dirname, join
import subprocess


class LookupTable:
    def __init__(self, n, d):
        self.n = n
        self.X = [None]*d
        self.Y = [None]*(n // d + 1)

    def __getitem__(self, k):
        if k < len(self.X):
            return self.X[k]
        else:
            return self.Y[self.n // k]

    def __setitem__(self, k, x):
        if k < len(self.X):
            self.X[k] = x
        else:
            self.Y[self.n // k] = x

    def __contains__(self, k):
        if k < len(self.X):
            return self.X[k] is not None
        else:
            m = self.n // k
            if k != self.n // m:
                return False
            return self.Y[m] is not None


def LinearSieve(N):
    """
    Implements the linear sieve algorithm. Returns the pair (P, Lp),
    where P is a list of primes between 2 and N and Lp is an array that contains
    the smallest prime factor for each integer in the range [2, N]. This
    implementation sets Lp[1] to 1 when N >= 1.

    The algorithm runs in O(N) time and uses O(N) memory.
    """
    P = []
    Lp = [None] * (N+1)
    Lp[1] = 1
    for k in range(2, N+1):
        if Lp[k] is None:
            # k is a prime number
            Lp[k] = k
            P.append(k)

        for p in P:
            q = p*k
            if p > Lp[k] or q > N:
                break
            Lp[q] = p
    return (P, Lp)


def ComputeTotients(N, Lp):
    """
    Computes Euler's totients for all integers in the range [1, N].
    Runs in O(N) time and uses O(N) memory.

    The result is a list 'Phi' of size N+1, where Phi[0] is None, and Phi[m]
    is equal to the value of Euler's totient for each m between 1 and N.
    """
    Phi = [None] * (N+1)
    Phi[1] = 1
    for m in range(2, N+1):
        p = Lp[m]
        k = m // p
        if Lp[k] == p:
            Phi[m] = p * Phi[k]
        else:
            Phi[m] = (p - 1) * Phi[k]
    return Phi


def SieveOfAtkin(a, b):
    """
    Runs the sieve of Atkin to generate all primes in the interval [a, b].
    This command runs in O(b) time and uses O(b^(1/2+o(1))) memory.

    This is a front-end for the implementation of the sieve of Atkin by
    D.J. Bernstein available from https://cr.yp.to/primegen.html.
    """
    p = subprocess.Popen([join(dirname(__file__), '..', 'primegen', 'primes'),
                          str(a), str(b)], stdout=subprocess.PIPE)
    try:
        for line in p.stdout:
            yield int(line)
        p.wait()
    finally:
        p.stdout.close()


def isqrt(n):  # from https://stackoverflow.com/a/15391420
    """
    Compute floor(sqrt(n)) exactly using Newton's method and integer arithmetic.

    Runs in O(log log n) time and uses O(1) memory.
    """
    x = n
    y = (n + 1) // 2
    while y < x:
        x = y
        y = (x + n // x) // 2
    return x


def icbrt(n):
    """
    Compute floor(cubic root of n) exactly using Newton's method and integer
    arithmetic.

    Runs in O(log log n) time and uses O(1) memory.
    """
    x = n
    y = (n + 2) // 3
    while y < x:
        x = y
        y = (2*x + n // (x * x)) // 3
    return x


def UpdateLookupTable(F, m):
    assert m > 1
    r = isqrt(m)
    u = m // (r + 1)
    s = 0
    for k in range(2, u+1):
        q = m // k
        assert q in F
        s += F[q]
    for k in range(1, r+1):
        assert k in F
        s += (m // k - m // (k + 1)) * F[k]
    F[m] = ((m + 3) * m) // 2 - s


def ProcessSmoothNumbers(P, alpha, beta, visitor):
    S = []  # depth cannot exceed ceil(log2(beta))
    S.append((1, 1, 0))

    while S:
        (m, phi, j) = S.pop()
        if j < len(P):
            S.append((m, phi, j+1))  # advance to the next prime number in P
        else:
            continue  # no prime numbers left in P

        p = P[j]
        if m % p == 0:
            phi *= p
        else:
            phi *= (p - 1)
        m *= p
        if m > beta:
            S.pop()  # nothing left to do

        if alpha <= m <= beta:
            visitor(m, phi)
        if m < beta:
            S.append((m, phi, j))


def ProcessNonSmoothNumbers(Phi, alpha, beta, visitor):
    for p in SieveOfAtkin(alpha, beta):
        m = p
        j = 1
        while m <= beta:
            if j % p == 0:
                phi = p * Phi[j]
            else:
                phi = (p - 1) * Phi[j]
            visitor(m, phi)
            j += 1
            m += p
