# Supplementary material for: Formulas and algorithms for the length of a Farey sequence
Source: Sci Rep. 2021 Nov 15;11:22218. doi: 10.1038/s41598-021-99545-w (PMC8593030; doi:10.1038/s41598-021-99545-w)
Supplement: Supplementary file 2 — Supplementary Source Code. [file 41598_2021_99545_MOESM2_ESM.zip › code_distrib/Python/FareyLengthL.py]

"""
An iterative algorithm for computing the length of the Farey sequence Fn.

This algorithm runs in O(n log n) time and uses O(sqrt(n)) memory.
"""
from __future__ import print_function
from shared_code import LookupTable, isqrt


def FareyLengthL(n):
    r = isqrt(n)
    u = n // (r+1)
    F = LookupTable(n, r+1)
    F[1] = 2
    for m in range(2, r+1):
        UpdateLookupTableL(F, m)
    for j in range(u, 0, -1):
        UpdateLookupTableL(F, n // j)
    return F[n]


def UpdateLookupTableL(F, m):
    s = 0
    for k in range(2, m+1):
        q = m // k
        assert q in F
        s += F[q]
    F[m] = ((m + 3) * m) // 2 - s


if __name__ == '__main__':
    print("n\t|F_n|")
    for n in [10, 100, 1000, 10000]:
        print("%d\t%d" % (n, FareyLengthL(n)))
