# Supplementary material for: Formulas and algorithms for the length of a Farey sequence
Source: Sci Rep. 2021 Nov 15;11:22218. doi: 10.1038/s41598-021-99545-w (PMC8593030; doi:10.1038/s41598-021-99545-w)
Supplement: Supplementary file 2 — Supplementary Source Code. [file 41598_2021_99545_MOESM2_ESM.zip › code_distrib/Python/FareyLengthC.py]

"""
An algorithm for computing the length of the Farey sequence Fn.

This algorithm runs in O(n^(3/4)) time and uses O(sqrt(n)) memory.
"""
from __future__ import print_function
from shared_code import LookupTable, UpdateLookupTable, isqrt


def FareyLengthC(n):
    r = isqrt(n)
    u = n // (r + 1)
    F = LookupTable(n, r+1)
    F[1] = 2
    for m in range(2, r+1):
        UpdateLookupTable(F, m)
    for j in range(u, 0, -1):
        UpdateLookupTable(F, n // j)
    return F[n]


if __name__ == '__main__':
    print("n\t|F_n|")
    for n in [10, 100, 1000, 10000]:
        print("%d\t%d" % (n, FareyLengthC(n)))
