# Supplementary material for: Formulas and algorithms for the length of a Farey sequence
Source: Sci Rep. 2021 Nov 15;11:22218. doi: 10.1038/s41598-021-99545-w (PMC8593030; doi:10.1038/s41598-021-99545-w)
Supplement: Supplementary file 2 — Supplementary Source Code. [file 41598_2021_99545_MOESM2_ESM.zip › code_distrib/Python/FareyLengthB.py]

"""
An algorithm for computing the length of the Farey sequence Fn.

This algorithm runs in O(n) time and uses O(n^(1/2+o(1))) memory.
"""
from __future__ import print_function
from shared_code import ComputeTotients, LinearSieve, ProcessSmoothNumbers, \
     ProcessNonSmoothNumbers, isqrt


def FareyLengthB(n):
    r = isqrt(n)
    (P, Lp) = LinearSieve(r)
    Phi = ComputeTotients(r, Lp)

    s = 1
    for k in range(1, r+1):
        s += Phi[k]

    def visitor(m, phi):
        nonlocal s
        s += phi

    # Process r-smooth numbers in [r+1, n].
    ProcessSmoothNumbers(P, r+1, n, visitor)

    # Process not r-smooth numbers in [r+1, n].
    ProcessNonSmoothNumbers(Phi, r+1, n, visitor)

    return s


if __name__ == '__main__':
    print("n\t|F_n|")
    for n in [10, 100, 1000, 10000, 100000]:
        print("%d\t%d" % (n, FareyLengthB(n)))
