# Supplementary material for: Formulas and algorithms for the length of a Farey sequence
Source: Sci Rep. 2021 Nov 15;11:22218. doi: 10.1038/s41598-021-99545-w (PMC8593030; doi:10.1038/s41598-021-99545-w)
Supplement: Supplementary file 2 — Supplementary Source Code. [file 41598_2021_99545_MOESM2_ESM.zip › code_distrib/Python/FareyLengthLR.py]

"""
Recursive version of FareyLengthL.

This algorithm runs in O(n log n) time and uses O(sqrt(n)) memory.
"""
from shared_code import LookupTable, isqrt


def FareyLengthLR(n, F=None):
    if F is None:
        F = LookupTable(n, isqrt(n) + 1)
    if n in F:
        return F[n]
    s = 0
    for k in range(2, n+1):
        s += FareyLengthLR(n // k, F)
    F[n] = ((n + 3) * n) // 2 - s
    return F[n]


if __name__ == '__main__':
    print("n\t|F_n|")
    for n in [10, 100, 1000, 10000]:
        print("%d\t%d" % (n, FareyLengthLR(n)))
