# Supplementary material for: Formulas and algorithms for the length of a Farey sequence
Source: Sci Rep. 2021 Nov 15;11:22218. doi: 10.1038/s41598-021-99545-w (PMC8593030; doi:10.1038/s41598-021-99545-w)
Supplement: Supplementary file 2 — Supplementary Source Code. [file 41598_2021_99545_MOESM2_ESM.zip › code_distrib/C/shared_code.c]

#include "shared_code.h"
#include "primegen/primegen.h"
#include <string.h>


static int farey_malloc_write_it_flag=0;
static clock_t alloc_clock_=0;

void* farey_malloc(size_t size) {
  const clock_t start = clock();
  void *ptr = malloc(size);
  if (farey_malloc_write_it_flag) {
    // Write to each allocated byte to measure the allocation time even if
    // malloc is lazy.
    size_t ix;
    for(ix=0; ix<size; ++ix) {
      ((char *)ptr)[ix] = ix + 17;
    }
  }
  const clock_t stop = clock();
  alloc_clock_ += (stop - start);
  return ptr;
}

void farey_free(void *ptr) {
  const clock_t start = clock();
  free(ptr);
  const clock_t stop = clock();
  alloc_clock_ += (stop - start);
}

// Enables or disables writing some values to the allocated memory buffers.
void farey_malloc_write_memory_flag(int write_it) {
  farey_malloc_write_it_flag = write_it;
}


clock_t get_farey_malloc_and_free_clock() {
  return alloc_clock_;
}

double get_farey_malloc_and_free_seconds() {
  return ((double)alloc_clock_) / CLOCKS_PER_SEC;
}


size_t
farey_linear_sieve(const size_t N, size_t *P, size_t *Lp) {
  size_t k, np = 0, p_ix;
  for (k=0; k<=N; ++k)
    Lp[k] = 0;
  Lp[1] = 1;
  for (k=2; k<=N; ++k) {
    if (Lp[k] == 0) {
      // k is a prime number
      Lp[k] = k;
      P[np++] = k;
    }

    for(p_ix=0; p_ix<np; ++p_ix) {
      const size_t p = P[p_ix];
      const size_t q = p*k;
      if (p > Lp[k] || q > N)
        break;
      Lp[q] = p;
    }
  }

  return np;
}


void
farey_compute_totients(const size_t N, const size_t *Lp, size_t *Phi) {
  size_t m;
  Phi[0] = 0;
  if (N > 0)
    Phi[1] = 1;
  for (m=2; m<=N; ++m) {
    const size_t p = Lp[m];
    const size_t k = m / p;
    if (Lp[k] == p)
      Phi[m] = p * Phi[k];
    else
      Phi[m] = (p - 1) * Phi[k];
  }
}


void
farey_update_lookup_table(const farey_lookup_table_t *F, const farey_uint_t m) {
  const size_t r = farey_isqrt(m);
  const size_t u = m / (r + 1);
  farey_uint_t s = 0, k;
  for (k=2; k<=u; ++k) {
    const farey_uint_t q = m / k;
    s += farey_lookup_table_getitem(F, q);
  }
  for (k=1; k<=r; ++k) {
    s += (m / k - m / (k + 1)) * farey_lookup_table_getitem(F, k);
  }
  farey_lookup_table_setitem(F, m, ((m + 3) * m) / 2 - s);
}


void
process_smooth_numbers(const size_t *P,
                       const size_t P_len,
                       const farey_uint_t alpha,
                       const farey_uint_t beta,
                       void (*visitor)(const farey_uint_t m,
                                       const farey_uint_t phi)) {
  farey_uint_t S[sizeof(beta)*8][3];
  unsigned int S_depth=1;
  S[0][0] = 1;
  S[0][1] = 1;
  S[0][2] = 0;

  while (S_depth > 0) {
    farey_uint_t m = S[--S_depth][0];
    farey_uint_t phi = S[S_depth][1];
    const farey_uint_t j = S[S_depth][2];

    if (j < P_len) {
      S[S_depth][0] = m;
      S[S_depth][1] = phi;
      S[S_depth++][2] = j+1;
    }
    else
      continue;

    const size_t p = P[j];
    if (m % p == 0)
      phi *= p;
    else
      phi *= (p - 1);
    m *= p;
    if (m > beta)
      --S_depth;

    if (alpha <= m && m <= beta)
      visitor(m, phi);
    if (m < beta) {
      S[S_depth][0] = m;
      S[S_depth][1] = phi;
      S[S_depth++][2] = j;
    }
  }
}


void
process_non_smooth_numbers(const size_t *Phi,
                           const farey_uint_t alpha,
                           const farey_uint_t beta,
                           void (*visitor)(const farey_uint_t m,
                                           const farey_uint_t phi)) {
  primegen pg;
  primegen_init(&pg);

  primegen_skipto(&pg, alpha);

  for(;;) {
    uint64 p = primegen_next(&pg);
    if (p > beta)
      break;
    farey_uint_t m = p;
    farey_uint_t j = 1;
    while (m <= beta) {
      const farey_uint_t phi = (j % p) ? ((p - 1) * Phi[j]) : (p * Phi[j]);
      visitor(m, phi);
      ++j;
      m += p;
    }
  }
}
