# Supplementary material for: Formulas and algorithms for the length of a Farey sequence
Source: Sci Rep. 2021 Nov 15;11:22218. doi: 10.1038/s41598-021-99545-w (PMC8593030; doi:10.1038/s41598-021-99545-w)
Supplement: Supplementary file 2 — Supplementary Source Code. [file 41598_2021_99545_MOESM2_ESM.zip › code_distrib/C/farey_length_e.c]

#include "shared_code.h"


static farey_uint_t g_n;
static farey_uint_t g_u;
static farey_uint_t *g_B;

static void visitor(const farey_uint_t m, const farey_uint_t phi) {
  g_B[g_u - g_n / m] += phi;
}

farey_uint_t
farey_length_e(const farey_uint_t n) {
  g_n = n;
  const farey_uint_t r = farey_isqrt(n);
  const farey_uint_t c = farey_icbrt(n*n);
  g_u = n / (r + 1);
  const farey_uint_t v = n / (c + 1);
  const farey_uint_t w = g_u - v - 1;

  farey_lookup_table_t F;
  farey_lookup_table_init_and_alloc_buffers(&F, n, r+1);

  {
    size_t *Phi = farey_malloc(sizeof(Phi[0])*(r+1));
    size_t *P = farey_malloc(sizeof(P[0])*r);
    size_t *Lp = farey_malloc(sizeof(Lp[0])*(r+1));
    const size_t P_len = farey_linear_sieve(r, P, Lp);
    farey_compute_totients(r, Lp, Phi);
    farey_free(Lp);

    farey_uint_t s=1;
    farey_uint_t m;
    for (m=1; m<=r; ++m) {
      s += Phi[m];
      farey_lookup_table_setitem(&F, m, s);
    }

    farey_uint_t alpha = r + 1;
    farey_uint_t beta = n / (v + 1);

    if (beta >= alpha) {
      g_B = farey_malloc(sizeof(g_B[0])*(w + 1));

      for (m=0; m<=w; ++m)
        g_B[m] = 0;

      process_smooth_numbers(P, P_len, alpha, beta, visitor);
      process_non_smooth_numbers(Phi, alpha, beta, visitor);

      s = farey_lookup_table_getitem(&F, r);
      farey_uint_t i;
      for (i=0; i<=w; ++i) {
        s += g_B[i];
        farey_lookup_table_setitem(&F, n / (g_u - i), s);
      }

      farey_free(g_B);
    }

    farey_free(P);
    farey_free(Phi);
  }

  farey_uint_t j;
  if (v > 0)
    for (j=v; j>0; --j)
      farey_update_lookup_table(&F, n / j);

  const farey_uint_t rv = farey_lookup_table_getitem(&F, n);
  farey_lookup_table_free_buffers(&F);
  return rv;
}
