# Supplementary material for: Formulas and algorithms for the length of a Farey sequence
Source: Sci Rep. 2021 Nov 15;11:22218. doi: 10.1038/s41598-021-99545-w (PMC8593030; doi:10.1038/s41598-021-99545-w)
Supplement: Supplementary file 2 — Supplementary Source Code. [file 41598_2021_99545_MOESM2_ESM.zip › code_distrib/C/farey_length_a.c]

#include "shared_code.h"


farey_uint_t
farey_length_a(const farey_uint_t n) {
  size_t *P = farey_malloc(sizeof(P[0])*n);
  size_t *Lp = farey_malloc(sizeof(Lp[0])*(n+1));

  farey_linear_sieve(n, P, Lp);
  farey_free(P);

  size_t *Phi = farey_malloc(sizeof(Phi[0])*(n+1));
  farey_compute_totients(n, Lp, Phi);
  farey_free(Lp);

  farey_uint_t s=1;
  size_t k;
  for (k=1; k<=n; ++k)
    s += Phi[k];

  farey_free(Phi);
  return s;
}
