# Supplementary material for: Formulas and algorithms for the length of a Farey sequence
Source: Sci Rep. 2021 Nov 15;11:22218. doi: 10.1038/s41598-021-99545-w (PMC8593030; doi:10.1038/s41598-021-99545-w)
Supplement: Supplementary file 2 — Supplementary Source Code. [file 41598_2021_99545_MOESM2_ESM.zip › code_distrib/C/farey_length_l.c]

#include "shared_code.h"


void
farey_update_lookup_table_l(const farey_lookup_table_t *F, const farey_uint_t m) {
  farey_uint_t s = 0, k;
  for (k=2; k<=m; ++k) {
    const farey_uint_t q = m / k;
    s += farey_lookup_table_getitem(F, q);
  }
  farey_lookup_table_setitem(F, m, ((m + 3) * m) / 2 - s);
}


farey_uint_t
farey_length_l(const farey_uint_t n) {
  const farey_uint_t r = farey_isqrt(n);
  const farey_uint_t u = n / (r + 1);

  farey_lookup_table_t F;
  farey_lookup_table_init_and_alloc_buffers(&F, n, r+1);
  farey_lookup_table_setitem(&F, 1, 2);

  farey_uint_t m, j;
  for (m=2; m<=r; ++m)
    farey_update_lookup_table_l(&F, m);
  if (u > 0)
    for (j=u; j>0; --j)
      farey_update_lookup_table_l(&F, n / j);

  const farey_uint_t rv = farey_lookup_table_getitem(&F, n);
  farey_lookup_table_free_buffers(&F);
  return rv;
}
