# Supplementary material for: Formulas and algorithms for the length of a Farey sequence
Source: Sci Rep. 2021 Nov 15;11:22218. doi: 10.1038/s41598-021-99545-w (PMC8593030; doi:10.1038/s41598-021-99545-w)
Supplement: Supplementary file 2 — Supplementary Source Code. [file 41598_2021_99545_MOESM2_ESM.zip › code_distrib/C/farey_length_b.c]

#include "shared_code.h"


static farey_uint_t *g_S;
static void visitor(const farey_uint_t m, const farey_uint_t phi) {
  (*g_S) += phi;
}

farey_uint_t
farey_length_b(const farey_uint_t n) {
  const farey_uint_t r = farey_isqrt(n);

  size_t *P = farey_malloc(sizeof(P[0])*r);
  size_t *Lp = farey_malloc(sizeof(Lp[0])*(r+1));

  const size_t P_len = farey_linear_sieve(r, P, Lp);

  size_t *Phi = farey_malloc(sizeof(Phi[0])*(r+1));
  farey_compute_totients(r, Lp, Phi);

  farey_free(Lp);

  farey_uint_t s=1;
  g_S = &s;

  size_t k;
  for (k=1; k<=r; ++k)
    s += Phi[k];

  process_smooth_numbers(P, P_len, r+1, n, visitor);
  farey_free(P);
  process_non_smooth_numbers(Phi, r+1, n, visitor);
  farey_free(Phi);

  return s;
}
