# Supplementary material for: Formulas and algorithms for the length of a Farey sequence
Source: Sci Rep. 2021 Nov 15;11:22218. doi: 10.1038/s41598-021-99545-w (PMC8593030; doi:10.1038/s41598-021-99545-w)
Supplement: Supplementary file 2 — Supplementary Source Code. [file 41598_2021_99545_MOESM2_ESM.zip › code_distrib/C/farey_uint128_t.h]

#ifndef FAREY_UINT128_T_H
#define FAREY_UINT128_T_H

// See https://stackoverflow.com/a/54815033
#ifdef __SIZEOF_INT128__
typedef unsigned __int128 farey_uint128_t;
#else
typedef __uint128_t farey_uint128_t;
#endif

#endif
