# Supplementary material for: Formulas and algorithms for the length of a Farey sequence
Source: Sci Rep. 2021 Nov 15;11:22218. doi: 10.1038/s41598-021-99545-w (PMC8593030; doi:10.1038/s41598-021-99545-w)
Supplement: Supplementary file 2 — Supplementary Source Code. [file 41598_2021_99545_MOESM2_ESM.zip › code_distrib/C/shared_code.h]

#ifndef SHARED_CODE_H__
#define SHARED_CODE_H__
#include "farey_uint128_t.h"

#include <stddef.h>
#include <stdlib.h>
#include <time.h>


void* farey_malloc(size_t size);

void farey_free(void *ptr);

// Get the total process time used by farey_malloc() and farey_free().
clock_t get_farey_malloc_and_free_clock();

// The same in seconds.
double get_farey_malloc_and_free_seconds();

typedef farey_uint128_t farey_uint_t;


typedef struct {
  farey_uint_t n;
  size_t d;
  farey_uint_t *X;
  farey_uint_t *Y;
} farey_lookup_table_t;

static inline void
farey_lookup_table_init_and_alloc_buffers(farey_lookup_table_t *F,
                                          const farey_uint_t n,
                                          const size_t d) {
  F->n = n;
  F->d = d;
  F->X = farey_malloc(sizeof(F->X[0]) * d);
  size_t k;
  for (k=0; k<d; ++k)
    F->X[k] = 0;
  F->Y = farey_malloc(sizeof(F->Y[0]) * (n / d + 1));
  for (k=0; k<(n / d + 1); ++k)
    F->Y[k] = 0;
}

static inline void
farey_lookup_table_free_buffers(farey_lookup_table_t *F) {
  farey_free(F->X);
  farey_free(F->Y);
}

static inline void
farey_lookup_table_setitem(const farey_lookup_table_t *F,
                           const farey_uint_t k,
                           const farey_uint_t x) {
  if (k < F->d)
    F->X[k] = x;
  else
    F->Y[F->n / k] = x;
}

static inline farey_uint_t
farey_lookup_table_getitem(const farey_lookup_table_t *F,
                           const farey_uint_t k) {
  return (k < F->d) ? (F->X[k]):(F->Y[F->n / k]);
}


// Returns the number of primes stored in the array P.
size_t
farey_linear_sieve(const size_t N, size_t *P, size_t *Lp);


void
farey_compute_totients(const size_t N, const size_t *Lp, size_t *Phi);


static inline farey_uint_t
farey_isqrt(const farey_uint_t n) {
  farey_uint_t x = n;
  farey_uint_t y = (n + 1) / 2;
  while (y < x) {
    x = y;
    y = (x + n / x) / 2;
  }
  return x;
}

static inline farey_uint_t
farey_icbrt(const farey_uint_t n) {
  farey_uint_t x = n;
  farey_uint_t y = (n + 2) / 3;
  while (y < x) {
    x = y;
    y = (2*x + n / (x * x)) / 3;
  }
  return x;
}


void
farey_update_lookup_table(const farey_lookup_table_t *F, const farey_uint_t m);


void
process_smooth_numbers(const size_t *P,
                       const size_t P_len,
                       const farey_uint_t alpha,
                       const farey_uint_t beta,
                       void (*visitor)(const farey_uint_t m,
                                       const farey_uint_t phi));

void
process_non_smooth_numbers(const size_t *Phi,
                           const farey_uint_t alpha,
                           const farey_uint_t beta,
                           void (*visitor)(const farey_uint_t m,
                                           const farey_uint_t phi));


#endif  /* SHARED_CODE_H__ */
