# Supplementary material for: Formulas and algorithms for the length of a Farey sequence
Source: Sci Rep. 2021 Nov 15;11:22218. doi: 10.1038/s41598-021-99545-w (PMC8593030; doi:10.1038/s41598-021-99545-w)
Supplement: Supplementary file 2 — Supplementary Source Code. [file 41598_2021_99545_MOESM2_ESM.zip › code_distrib/C/farey_length_cr.c]

#include "shared_code.h"


static farey_uint_t
farey_length_cr_(const farey_uint_t n, farey_lookup_table_t *F) {
  const farey_uint_t r = farey_isqrt(n);
  const farey_uint_t u = n / (r + 1);

  {
    const farey_uint_t res = farey_lookup_table_getitem(F, n);
    if (res > 0)
      return res;
  }

  farey_uint_t s=0, k;
  for (k=2; k<=u; ++k)
    s += farey_length_cr_(n / k, F);
  for (k=1; k<=r; ++k)
    s += (n / k - n / (k + 1)) * farey_length_cr_(k, F);

  const farey_uint_t rv = ((n + 3)* n) / 2 - s;
  farey_lookup_table_setitem(F, n, rv);
  return rv;
}


farey_uint_t
farey_length_cr(const farey_uint_t n) {
  farey_lookup_table_t F;
  farey_lookup_table_init_and_alloc_buffers(&F, n, farey_isqrt(n) + 1);
  farey_lookup_table_setitem(&F, 1, 2);

  const farey_uint_t rv = farey_length_cr_(n, &F);
  farey_lookup_table_free_buffers(&F);
  return rv;
}
