# Supplementary material for: Formulas and algorithms for the length of a Farey sequence
Source: Sci Rep. 2021 Nov 15;11:22218. doi: 10.1038/s41598-021-99545-w (PMC8593030; doi:10.1038/s41598-021-99545-w)
Supplement: Supplementary file 2 — Supplementary Source Code. [file 41598_2021_99545_MOESM2_ESM.zip › code_distrib/C/farey_length_d2.c]

#include "shared_code.h"


farey_uint_t
farey_length_d2(const farey_uint_t n) {
  const farey_uint_t r = farey_isqrt(n);
  const farey_uint_t c = farey_icbrt(n*n);
  const farey_uint_t u = n / (r + 1);
  const farey_uint_t v = n / (c + 1);
  const farey_uint_t w = u - v - 1;

  farey_lookup_table_t F;
  farey_lookup_table_init_and_alloc_buffers(&F, n, c+1);

  {
    size_t *Phi = farey_malloc(sizeof(Phi[0])*(c+1));
    {
      size_t *P = farey_malloc(sizeof(P[0])*c);
      size_t *Lp = farey_malloc(sizeof(Lp[0])*(c+1));

      farey_linear_sieve(c, P, Lp);
      farey_free(P);
      farey_compute_totients(c, Lp, Phi);
      farey_free(Lp);
    }

    farey_uint_t s=1, m;
    for (m=1; m<=c; ++m) {
      s += Phi[m];
      farey_lookup_table_setitem(&F, m, s);
    }

    farey_free(Phi);
  }

  farey_uint_t j;
  if (v > 0)
    for (j=v; j>0; --j)
      farey_update_lookup_table(&F, n / j);

  const farey_uint_t rv = farey_lookup_table_getitem(&F, n);
  farey_lookup_table_free_buffers(&F);
  return rv;
}
